# Supplementary material for: Development and biological characterization of an infectious cDNA clone of NADC34-like PRRSV
Source: Front Microbiol. 2024 May 10;15:1359970. doi: 10.3389/fmicb.2024.1359970 (PMC11123230; doi:10.3389/fmicb.2024.1359970)
Supplement: Supplementary file 1 [file Data_Sheet_1.zip]

Archive with 4 entries (3 files):
- Data Sheet 1/
- Data Sheet 1/Figure 1.zip
- Data Sheet 1/Figure 2.zip
- Data Sheet 1/Figure 3.zip
